# Supplementary material for: The Identification of Structural Changes in the Lithium Hexamethyldisilazide–Toluene System via Ultrasonic Relaxation Spectroscopy and Theoretical Calculations
Source: Molecules. 2024 Feb 9;29(4):813. doi: 10.3390/molecules29040813 (PMC10892886; doi:10.3390/molecules29040813)
Supplement: Supplementary file 1 [file molecules-29-00813-s001.zip]

Archive with 1 entries (1 files):
- molecules-2842456-supplementary.pdf
